# Supplementary material for: Circulating Immune Complexes and Complement Activation in Sensitized Kidney Transplant Recipients
Source: Int J Mol Sci. 2024 Oct 10;25(20):10904. doi: 10.3390/ijms252010904 (PMC11507516; doi:10.3390/ijms252010904)
Supplement: Supplementary file 1 [file ijms-25-10904-s001.zip]

Archive with 1 entries (1 files):
- ijms-3218508-supplementary.pdf
